# Supplementary material for: catena-Poly[[diacetonitrile­copper(I)]-μ-dicyanamido]
Source: Acta Crystallogr Sect E Struct Rep Online. 2011 Nov 19;67(Pt 12):m1784. doi: 10.1107/S1600536811047052 (PMC3238696; doi:10.1107/S1600536811047052)
Supplement: Supplementary file 1 [file e-67-m1784-sup1.cif]

##############################################################################
#                                                                            #
# This CIF contains the data in a paper accepted for publication in          #
# Acta Crystallographica Section E. It conforms to the requirements of       #
# Notes for Authors for Acta Crystallographica Section E, and has been       #
# peer reviewed under the auspices of the IUCr Commission on Journals.       #
#                                                                            #
# Full details of the Crystallographic Information File format               #
# are given in the paper "The Crystallographic Information File (CIF):       #
# a New Standard Archive File for Crystallography" by S. R. Hall, F. H.      #
# Allen and I. D. Brown [Acta Cryst. (1991), A47, 655-685].                  #
#                                                                            #
# The current version of the core CIF dictionary is obtainable from          #
# ftp://ftp.iucr.org/pub/cif_core.dic.                                       #
#                                                                            #
# Software is freely available for graphical display of the structure(s)     #
# in this CIF. For information consult the CIF software page                 #
# http://www.iucr.org/resources/cif/software.                                #
#                                                                            #
# This file may be used for bona fide research purposes within the           #
# scientific community so long as proper attribution is given to the journal # 
# article from which it was obtained.                                        #
#                                                                            #
##############################################################################
data_I
_audit_creation_method     SHELXL-97
_chemical_name_systematic
;
<i>catena</i>-Poly[[diacetonitrilecopper(I)]-\m-dicyanamido]
;
_chemical_name_common     ?
_chemical_formula_moiety     'C6 H6 Cu N5'
_chemical_formula_sum     'C6 H6 Cu N5'
_chemical_formula_iupac     '[Cu (C2 N3) (C2 H3 N)2]'
_chemical_formula_weight     211.71
_chemical_melting_point     ?
_symmetry_cell_setting     orthorhombic
_symmetry_space_group_name_H-M     'P m m n'
_symmetry_space_group_name_Hall     '-P 2ab 2a'
loop_
    _symmetry_equiv_pos_as_xyz
    'x, y, z'
    '-x+1/2, -y+1/2, z'
    'x+1/2, -y, -z'
    '-x, y+1/2, -z'
    '-x, -y, -z'
    'x-1/2, y-1/2, -z'
    '-x-1/2, y, z'
    'x, -y-1/2, z'
_cell_length_a     7.5222(5)
_cell_length_b     10.5307(11)
_cell_length_c     5.5378(4)
_cell_angle_alpha     90.00
_cell_angle_beta     90.00
_cell_angle_gamma     90.00
_cell_volume     438.67(6)
_cell_formula_units_Z     2
_cell_measurement_reflns_used     9024
_cell_measurement_theta_min     1.93
_cell_measurement_theta_max     27.07
_cell_measurement_temperature     100(2)
_exptl_crystal_description     prism
_exptl_crystal_colour     colourless
_exptl_crystal_size_max     0.45
_exptl_crystal_size_mid     0.27
_exptl_crystal_size_min     0.12
_exptl_crystal_density_diffrn     1.603
_exptl_crystal_density_meas     ?
_exptl_crystal_density_method     'not measured'
_exptl_crystal_F_000     212
_exptl_absorpt_coefficient_mu     2.440
_exptl_absorpt_correction_type     multi-scan
_exptl_absorpt_process_details
;
(Blessing, 1995)
;
_exptl_absorpt_correction_T_min     0.375
_exptl_absorpt_correction_T_max     0.7832
_exptl_special_details     ?
_diffrn_ambient_temperature     100(2)
_diffrn_radiation_type     MoK\a
_diffrn_radiation_wavelength     0.71073
_diffrn_radiation_source     'fine-focus sealed tube'
_diffrn_radiation_monochromator     graphite
_diffrn_measurement_device_type     'Stoe IPDS 2'
_diffrn_measurement_method     'rotation method'
_diffrn_detector_area_resol_mean     6.67
_diffrn_reflns_number     4132
_diffrn_reflns_av_R_equivalents     0.0966
_diffrn_reflns_av_sigmaI/netI     0.0340
_diffrn_reflns_theta_min     3.33
_diffrn_reflns_theta_max     26.72
_diffrn_reflns_theta_full     25.00
_diffrn_measured_fraction_theta_max     1.000
_diffrn_measured_fraction_theta_full     1.000
_diffrn_reflns_limit_h_min     -8
_diffrn_reflns_limit_h_max     9
_diffrn_reflns_limit_k_min     -13
_diffrn_reflns_limit_k_max     13
_diffrn_reflns_limit_l_min     -7
_diffrn_reflns_limit_l_max     6
_diffrn_standards_number     0
_diffrn_standards_interval_count     .
_diffrn_standards_interval_time     .
_diffrn_standards_decay_%     ?
_refine_special_details
;
Refinement of <i>F</i>^2^ against ALL reflections. The weighted <i>R</i>-factor
<i>wR</i> and goodness of fit <i>S</i> are based on <i>F</i>^2^, conventional
<i>R</i>-factors <i>R</i> are based on <i>F</i>, with <i>F</i> set to zero for
negative <i>F</i>^2^. The threshold expression of <i>F</i>^2^ >
2\s(<i>F</i>^2^) is used only for calculating <i>R</i>-factors(gt) <i>etc</i>.
and is not relevant to the choice of reflections for refinement.
<i>R</i>-factors based on <i>F</i>^2^ are statistically about twice as large
as those based on <i>F</i>, and <i>R</i>- factors based on ALL data will be
even larger.
The methyl group was modelled using AFIX 133 as a riding group with idealized
geometry. As the most favourable conformation was found to be symmetric with
respect to a mirror plane, two protons with half occupancy were generated at
symmetry-related positions. These two symmetry-dependent protons were combined
by eliminating one of them, setting the other one to full occupancy and
finally changing the AFIX code to 03 in order to retain the idealized
geometry.
;
_reflns_number_total     528
_reflns_number_gt     510
_reflns_threshold_expression     I>2\s(I)
_refine_ls_structure_factor_coef     Fsqd
_refine_ls_matrix_type     full
_refine_ls_R_factor_all     0.0326
_refine_ls_R_factor_gt     0.0320
_refine_ls_wR_factor_gt     0.0656
_refine_ls_wR_factor_ref     0.0660
_refine_ls_goodness_of_fit_ref     1.125
_refine_ls_restrained_S_all     1.125
_refine_ls_number_reflns     528
_refine_ls_number_parameters     39
_refine_ls_number_restraints     0
_refine_ls_hydrogen_treatment     constr
_refine_ls_weighting_scheme     calc
_refine_ls_weighting_details
         'calc w=1/[\s^2^(Fo^2^)+(0.0425P)^2^+0.0839P] where P=(Fo^2^+2Fc^2^)/3'
_atom_sites_solution_hydrogens     geom
_atom_sites_solution_primary     direct
_atom_sites_solution_secondary     difmap
_refine_ls_shift/su_max     0.000
_refine_ls_shift/su_mean     0.000
_refine_diff_density_max     0.892
_refine_diff_density_min     -1.050
_refine_ls_extinction_method     none
_refine_ls_extinction_coef     ?
loop_
    _atom_type_symbol
    _atom_type_description
    _atom_type_scat_dispersion_real
    _atom_type_scat_dispersion_imag
    _atom_type_scat_source
    'C' 'C' 0.0033 0.0016
                         'International Tables Vol C Tables 4.2.6.8 and 6.1.1.4'
    'H' 'H' 0.0000 0.0000
                         'International Tables Vol C Tables 4.2.6.8 and 6.1.1.4'
    'N' 'N' 0.0061 0.0033
                         'International Tables Vol C Tables 4.2.6.8 and 6.1.1.4'
    'Cu' 'Cu' 0.3201 1.2651
                         'International Tables Vol C Tables 4.2.6.8 and 6.1.1.4'
_computing_data_collection     'X-AREA (Stoe & Cie, 2001)'
_computing_cell_refinement     'X-AREA (Stoe & Cie, 2001)'
_computing_data_reduction     'X-AREA (Stoe & Cie, 2001)'
_computing_structure_solution     'SIR92 (Altomare <i>et al.</i>, 1993)'
_computing_structure_refinement     'SHELXL97 (Sheldrick, 2008)'
_computing_molecular_graphics     'DIAMOND (Brandenburg, 2007)'
_computing_publication_material     'WinGX (Farrugia, 1999)'
loop_
    _atom_site_type_symbol
    _atom_site_label
    _atom_site_fract_x
    _atom_site_fract_y
    _atom_site_fract_z
    _atom_site_U_iso_or_equiv
    _atom_site_adp_type
    _atom_site_calc_flag
    _atom_site_refinement_flags
    _atom_site_occupancy
    _atom_site_symmetry_multiplicity
    _atom_site_disorder_assembly
    _atom_site_disorder_group
    Cu Cu1 0.7500 0.7500 0.37747(6) 0.02393(18) Uani d S 1 4 . .
    N N1 0.2500 0.7500 0.8017(5) 0.0267(5) Uani d S 1 4 . .
    N N2 0.5346(3) 0.7500 0.5810(3) 0.0270(4) Uani d S 1 2 . .
    N N3 0.7500 0.8958(2) 0.1402(3) 0.0299(4) Uani d S 1 2 . .
    C C1 0.3987(3) 0.7500 0.6779(4) 0.0226(4) Uani d S 1 2 . .
    C C2 0.7500 1.0397(2) -0.2413(4) 0.0318(5) Uani d S 1 2 . .
    H H2A 0.7500 0.9863 -0.3861 0.048 Uiso d SR 1 2 . .
    H H2B 0.8562 1.0937 -0.2407 0.048 Uiso d R 1 1 . .
    C C3 0.7500 0.95947(19) -0.0270(4) 0.0267(4) Uani d S 1 2 . .
loop_
    _atom_site_aniso_label
    _atom_site_aniso_U_11
    _atom_site_aniso_U_22
    _atom_site_aniso_U_33
    _atom_site_aniso_U_12
    _atom_site_aniso_U_13
    _atom_site_aniso_U_23
    Cu1 0.0242(3) 0.0252(2) 0.0224(3) 0.000 0.000 0.000
    N1 0.0233(12) 0.0342(13) 0.0224(12) 0.000 0.000 0.000
    N2 0.0241(9) 0.0312(9) 0.0256(8) 0.000 -0.0021(7) 0.000
    N3 0.0348(11) 0.0268(10) 0.0281(11) 0.000 0.000 0.0007(7)
    C1 0.0258(10) 0.0214(8) 0.0205(9) 0.000 -0.0044(8) 0.000
    C2 0.0463(13) 0.0246(10) 0.0245(11) 0.000 0.000 0.0028(9)
    C3 0.0307(10) 0.0235(10) 0.0261(11) 0.000 0.000 -0.0014(9)
_geom_special_details
;
All s.u.'s (except the s.u. in the dihedral angle between two l.s. planes) are
estimated using the full covariance matrix. The cell s.u.'s are taken into
account individually in the estimation of s.u.'s in distances, angles and
torsion angles; correlations between s.u.'s in cell parameters are only used
when they are defined by crystal symmetry. An approximate (isotropic)
treatment of cell s.u.'s is used for estimating s.u.'s involving l.s. planes.
;
loop_
    _geom_bond_atom_site_label_1
    _geom_bond_atom_site_label_2
    _geom_bond_site_symmetry_2
    _geom_bond_distance
    _geom_bond_publ_flag
    Cu1 N2 2_665 1.974(2) ?
    Cu1 N2 . 1.974(2) yes
    Cu1 N3 2_665 2.021(2) ?
    Cu1 N3 . 2.021(2) yes
    N1 C1 2_565 1.312(3) ?
    N1 C1 . 1.312(3) yes
    N2 C1 . 1.155(3) yes
    N3 C3 . 1.143(3) ?
    C3 C2 . 1.457(3) ?
    C2 H2A . 0.9800 ?
    C2 H2B . 0.9800 ?
loop_
    _geom_angle_atom_site_label_1
    _geom_angle_atom_site_label_2
    _geom_angle_atom_site_label_3
    _geom_angle_site_symmetry_1
    _geom_angle_site_symmetry_3
    _geom_angle
    _geom_angle_publ_flag
    N2 Cu1 N2 2_665 . 110.34(11) yes
    N2 Cu1 N3 2_665 2_665 111.79(4) ?
    N2 Cu1 N3 . 2_665 111.79(4) ?
    N2 Cu1 N3 2_665 . 111.79(4) ?
    N2 Cu1 N3 . . 111.79(4) yes
    N3 Cu1 N3 2_665 . 98.91(11) yes
    C1 N1 C1 2_565 . 117.0(3) yes
    C1 N2 Cu1 . . 172.85(18) yes
    C3 N3 Cu1 . . 166.44(18) ?
    N2 C1 N1 . . 176.2(2) yes
    C3 C2 H2A . . 109.5 ?
    C3 C2 H2B . . 109.5 ?
    H2A C2 H2B . . 109.6 ?
    N3 C3 C2 . . 179.6(2) ?
loop_
    _geom_torsion_atom_site_label_1
    _geom_torsion_atom_site_label_2
    _geom_torsion_atom_site_label_3
    _geom_torsion_atom_site_label_4
    _geom_torsion_site_symmetry_1
    _geom_torsion_site_symmetry_2
    _geom_torsion_site_symmetry_3
    _geom_torsion_site_symmetry_4
    _geom_torsion
    _geom_torsion_publ_flag
    N2 Cu1 N3 C3 2_665 . . . 117.87(5) ?
    N2 Cu1 N3 C3 . . . . -117.87(5) ?
    N3 Cu1 N3 C3 2_665 . . . 0.000(4) ?
_iucr_refine_instructions_details
;
TITL ms083 in P m m n
CELL  0.71073   7.5222  10.5307   5.5378   90.000   90.000   90.000
ZERR     2.00   0.0005   0.0011   0.0004    0.000    0.000    0.000
LATT   1
SYMM  1/2 - X, 1/2 - Y,   Z
SYMM  1/2 + X, - Y, - Z
SYMM  - X, 1/2 + Y, - Z
SFAC  C    H    N    CU
UNIT  12   12   10   2
MERG   2
FMAP   2
PLAN   25
ACTA    50.00
BOND   $H
CONF
L.S.   4
TEMP  -173.00
WGHT    0.042500    0.083900
FVAR       1.31169
CU1   4    0.750000    0.750000    0.377472    10.25000    0.02419    0.02519 =
         0.02242    0.00000    0.00000    0.00000
N1    3    0.250000    0.750000    0.801736    10.25000    0.02330    0.03422 =
         0.02245    0.00000    0.00000    0.00000
N2    3    0.534617    0.750000    0.581043    10.50000    0.02414    0.03119 =
         0.02560    0.00000   -0.00215    0.00000
N3    3    0.750000    0.895835    0.140241    10.50000    0.03484    0.02675 =
         0.02808    0.00068    0.00000    0.00000
C1    1    0.398685    0.750000    0.677904    10.50000    0.02585    0.02138 =
         0.02046    0.00000   -0.00441    0.00000
C2    1    0.750000    1.039748   -0.241293    10.50000    0.04627    0.02462 =
         0.02454    0.00280    0.00000    0.00000
AFIX   3
H2A   2    0.750000    0.986289   -0.386146    10.50000   -1.50000
H2B   2    0.856178    1.093673   -0.240664    11.00000   -1.50000
AFIX   0
C3    1    0.750000    0.959471   -0.026982    10.50000    0.03069    0.02350 =
         0.02606   -0.00140    0.00000    0.00000
HKLF    4
REM  ms083 in P m m n
REM R1 =  0.0320 for    510 Fo > 4sig(Fo)  and  0.0326 for all    528 data
REM     39 parameters refined using      0 restraints
END
WGHT      0.0425      0.0839
REM Highest difference peak  0.892,  deepest hole -1.050,  1-sigma level  0.157
Q1    1   0.7500  0.7500  0.5948  10.25000  0.05    0.89
Q2    1   0.7500  0.7500  0.1426  10.25000  0.05    0.68
Q3    1   0.7500  0.9003 -0.1075  10.50000  0.05    0.54
Q4    1   0.6963  0.8692  0.3410  11.00000  0.05    0.43
Q5    1   0.4982  0.7500  0.3868  10.50000  0.05    0.43
Q6    1   0.5194  0.7500  0.8413  10.50000  0.05    0.35
Q7    1   0.7500  0.9774 -0.1243  10.50000  0.05    0.32
Q8    1   0.8688  0.6775  0.2600  11.00000  0.05    0.29
Q9    1   0.9611  1.1320 -0.0771  11.00000  0.05    0.28
Q10   1   0.4670  0.8717  0.6627  11.00000  0.05    0.27
Q11   1   0.5564  0.8768  0.6267  11.00000  0.05    0.21
Q12   1   0.5891  0.9999 -0.4718  11.00000  0.05    0.21
Q13   1   0.5339  0.9256 -0.3018  11.00000  0.05    0.20
Q14   1   0.2500  0.6683  0.9217  10.50000  0.05    0.19
Q15   1   0.7500  1.1094 -0.2612  10.50000  0.05    0.16
Q16   1   0.8962  1.0339 -0.2915  11.00000  0.05    0.15
Q17   1   0.8511  1.2500 -0.2222  10.50000  0.05    0.14
Q18   1   0.7500  1.2500 -0.2652  10.25000  0.05    0.14
Q19   1   1.0221  0.9727 -0.1814  11.00000  0.05    0.12
Q20   1   0.6505  1.0436  0.1469  11.00000  0.05    0.11
Q21   1   0.5887  0.9965  0.1475  11.00000  0.05    0.11
Q22   1   0.6272  1.0163  0.1767  11.00000  0.05    0.11
Q23   1   0.2500  0.7500  0.5266  10.25000  0.05    0.09
Q24   1   0.8628  1.1007 -0.3768  11.00000  0.05    0.04
Q25   1   0.8886  0.9889 -0.1473  11.00000  0.05    0.01
;
data_global
_journal_date_recd_electronic     2011-11-04
_journal_date_accepted     2011-11-07
_journal_name_full     'Acta Crystallographica, Section E'
_journal_year     2011
_journal_volume     67
_journal_issue     12
_journal_page_first     m1784
_journal_page_last     m1784
_journal_paper_category     QM
_journal_coeditor_code     HP2020
_publ_contact_author_name     'J\"org Sundermeyer'
_publ_contact_author_address
;
Philipps-Universit\"at Marburg
Fachbereich Chemie
Hans-Meerwein-Strasse
35032 Marburg
Germany
;
_publ_contact_author_email     jsu@staff.uni-marburg.de
_publ_contact_author_fax     '+49 6421 2825711'
_publ_contact_author_phone     '+49 6421 2825693'
_publ_section_title
;
<i>catena</i>-Poly[[diacetonitrilecopper(I)]-\m-dicyanamido]
;
loop_
    _publ_author_name
    _publ_author_footnote
    _publ_author_address
    'Oelkers, Benjamin' .
;
Philipps-Universit\"at Marburg
Fachbereich Chemie
Hans-Meerwein-Strasse
35032 Marburg
Germany
;
    'Stricker, Marion' .
;
Philipps-Universit\"at Marburg
Fachbereich Chemie
Hans-Meerwein-Strasse
35032 Marburg
Germany
;
    'Sundermeyer, J\"org' .
;
Philipps-Universit\"at Marburg
Fachbereich Chemie
Hans-Meerwein-Strasse
35032 Marburg
Germany
;
