# Supplementary material for: catena-Poly[[diacetonitrile­copper(I)]-μ-dicyanamido]
Source: Acta Crystallogr Sect E Struct Rep Online. 2011 Nov 19;67(Pt 12):m1784. doi: 10.1107/S1600536811047052 (PMC3238696; doi:10.1107/S1600536811047052)
Supplement: Supplementary file 2 [file e-67-m1784-Isup2.hkl]

#
# h,k,l, Fc-squared, Fo-squared, sigma(Fo-squared) and status flag
#
data_I
_shelx_title ' ms083 in P m m n'
_shelx_refln_list_code          4
_shelx_F_calc_maximum       97.38
_exptl_crystal_F_000       212.00
_reflns_d_resolution_high  0.7902
 
loop_
 _symmetry_equiv_pos_as_xyz
 'x, y, z'
 '-x+1/2, -y+1/2, z'
 'x+1/2, -y, -z'
 '-x, y+1/2, -z'
 '-x, -y, -z'
 'x-1/2, y-1/2, -z'
 '-x-1/2, y, z'
 'x, -y-1/2, z'
 
_cell_length_a     7.5222
_cell_length_b    10.5307
_cell_length_c     5.5378
_cell_angle_alpha  90.000
_cell_angle_beta   90.000
_cell_angle_gamma  90.000
 
_shelx_F_squared_multiplier     1.000
 
loop_
 _refln_index_h
 _refln_index_k
 _refln_index_l
 _refln_F_squared_calc
 _refln_F_squared_meas
 _refln_F_squared_sigma
 _refln_observed_status
   2   0   0     9481.99     8224.12     92.10 o
   4   0   0     5328.43     5092.25     45.32 o
   6   0   0     2195.63     2284.63     66.93 o
   8   0   0      762.50      784.40     33.40 o
   1   1   0     2329.13     2539.13     38.98 o
   3   1   0     2352.71     2354.70     54.19 o
   5   1   0     1653.20     1632.53     37.24 o
   7   1   0      104.24      109.26      1.84 o
   9   1   0      276.62      280.96     11.46 o
   0   2   0     4024.48     4416.37     64.47 o
   2   2   0        6.16        7.99      0.89 o
   4   2   0      572.70      574.69      9.79 o
   6   2   0      401.13      416.47      4.35 o
   8   2   0      143.78      153.03      4.95 o
   1   3   0      322.20      291.65      3.54 o
   3   3   0      407.63      376.29      8.54 o
   5   3   0      520.00      523.66      6.59 o
   7   3   0        6.34        7.42      0.85 o
   9   3   0      128.87      144.62     13.51 o
   0   4   0     6978.55     7436.76    125.88 o
   2   4   0     1024.30      943.93     10.65 o
   4   4   0     1385.99     1349.20     11.72 o
   6   4   0      739.80      756.39      9.73 o
   8   4   0      265.24      282.23     19.04 o
   1   5   0      772.20      746.12      9.13 o
   3   5   0      852.17      864.76     12.02 o
   5   5   0      731.89      755.88      4.56 o
   7   5   0       39.63       37.31      0.92 o
   0   6   0     4777.72     4930.25     99.12 o
   2   6   0     1009.85      968.69     13.75 o
   4   6   0     1006.35     1017.73     12.48 o
   6   6   0      610.89      645.56      5.84 o
   8   6   0      241.23      217.78     12.55 o
   1   7   0      951.01      966.96     15.94 o
   3   7   0      931.41      936.37     16.44 o
   5   7   0      671.84      686.73      9.70 o
   7   7   0       49.59       46.99      0.96 o
   0   8   0     1758.51     1868.09     54.23 o
   2   8   0      351.67      372.03      3.96 o
   4   8   0      417.95      438.49      6.77 o
   6   8   0      293.07      298.06      2.87 o
   1   9   0      241.32      243.48      5.38 o
   3   9   0      271.51      284.57      4.47 o
   5   9   0      231.73      240.18      3.00 o
   7   9   0       10.19        7.81      1.31 o
   0  10   0     1050.34     1087.09     39.78 o
   2  10   0      274.06      280.15      6.94 o
   4  10   0      307.03      308.30      6.85 o
   6  10   0      232.37      199.47      3.61 o
   1  11   0       80.10       84.46      1.58 o
   3  11   0      115.16      113.64      2.99 o
   5  11   0       97.54       90.56      4.01 o
   0  12   0      217.95      217.96      7.23 o
   2  12   0       15.01       15.82      1.58 o
   4  12   0       31.47       28.47      1.00 o
   1  13   0      106.35      105.29      5.26 o
   0   0   1      959.52     1042.91     26.25 o
   1   0   1     1986.10     1861.66    173.45 o
   2   0   1      178.34      245.63     41.99 o
   3   0   1      893.75      856.48     35.31 o
   4   0   1      148.77      105.71      3.64 o
   5   0   1      445.68      421.74      9.01 o
   6   0   1       62.96       60.17      1.04 o
   7   0   1      478.08      481.47      5.29 o
   8   0   1       22.44       23.59      0.93 o
   9   0   1       44.22       39.91      7.30 o
   0   1   1      228.86      241.27      3.00 o
   1   1   1      771.21      762.93     44.47 o
   2   1   1     2391.53     2315.56     79.25 o
   3   1   1      439.72      431.19      3.93 o
   4   1   1      776.02      686.41     45.83 o
   5   1   1      614.37      602.12      5.58 o
   6   1   1      193.09      199.11      2.83 o
   7   1   1       30.84       33.71      1.64 o
   8   1   1       90.04       91.21      3.47 o
   9   1   1      116.68      123.89      4.61 o
   0   2   1     6083.50     6326.13     46.64 o
   1   2   1     4543.12     4773.15     37.54 o
   2   2   1      775.95      785.96      4.05 o
   3   2   1     1442.38     1444.78      8.11 o
   4   2   1     1188.28     1243.22     10.13 o
   5   2   1      585.84      603.59      6.66 o
   6   2   1      448.74      494.73      8.00 o
   7   2   1      580.26      604.08      7.50 o
   8   2   1      167.32      173.37      2.71 o
   9   2   1       65.22       64.22      2.40 o
   0   3   1      656.76      620.60     98.56 o
   1   3   1     3014.26     3231.21     15.75 o
   2   3   1      202.51      176.85      1.09 o
   3   3   1     1603.14     1647.24      9.99 o
   4   3   1      134.65      113.77      1.05 o
   5   3   1     1216.63     1233.75      9.14 o
   6   3   1       19.66       20.71      0.57 o
   7   3   1      154.14      161.59      3.07 o
   8   3   1       13.44       16.10      0.68 o
   9   3   1      212.66      204.82      8.09 o
   0   4   1     2635.92     2813.23     26.69 o
   1   4   1      599.14      562.59      3.91 o
   2   4   1      280.99      251.48      3.38 o
   3   4   1      138.17      139.34      5.45 o
   4   4   1      585.07      560.46      2.46 o
   5   4   1       88.34       93.10      0.90 o
   6   4   1      225.25      226.90      1.32 o
   7   4   1      226.19      244.67      4.72 o
   8   4   1       80.35       80.58      2.78 o
   0   5   1      146.68      131.59      2.01 o
   1   5   1      463.75      396.17     13.73 o
   2   5   1     1028.40     1014.91     12.27 o
   3   5   1      282.54      273.81      2.79 o
   4   5   1      447.14      447.77      3.84 o
   5   5   1      349.26      358.71      2.82 o
   6   5   1      111.05      116.16      1.11 o
   7   5   1       15.59       15.87      0.62 o
   8   5   1       53.24       52.84      1.88 o
   0   6   1      925.36      898.33     25.63 o
   1   6   1     1358.39     1178.62    102.29 o
   2   6   1       69.41       67.09      1.52 o
   3   6   1      660.65      663.03      7.90 o
   4   6   1      238.95      247.67      1.88 o
   5   6   1      341.98      349.08      2.96 o
   6   6   1      109.24      118.06      1.69 o
   7   6   1      351.45      357.67      5.14 o
   8   6   1       42.83       43.74      1.65 o
   0   7   1       71.60       61.32      1.79 o
   1   7   1      508.32      476.20     29.63 o
   2   7   1      478.18      497.63      7.26 o
   3   7   1      343.80      362.27      4.69 o
   4   7   1      224.47      245.71      2.97 o
   5   7   1      356.61      380.54      2.84 o
   6   7   1       54.59       55.42      0.70 o
   7   7   1       39.24       37.01      0.93 o
   0   8   1      710.01      727.07     18.17 o
   1   8   1      793.36      731.60     38.83 o
   2   8   1      123.22      122.97      1.78 o
   3   8   1      365.97      366.33      5.02 o
   4   8   1      217.04      220.30      2.95 o
   5   8   1      211.69      215.78      2.67 o
   6   8   1      108.28      105.33      2.59 o
   7   8   1      244.16      227.73      3.99 o
   0   9   1       36.36       40.51      1.13 o
   1   9   1      187.89      188.80      8.70 o
   2   9   1      269.70      285.96      3.43 o
   3   9   1      134.79      141.33      2.11 o
   4   9   1      157.12      164.26      1.70 o
   5   9   1      148.47      151.54      2.44 o
   6   9   1       34.54       33.81      0.68 o
   0  10   1      304.16      319.93      4.34 o
   1  10   1       85.91       87.54      3.92 o
   2  10   1       45.94       49.75      1.13 o
   3  10   1       16.00       17.66      0.60 o
   4  10   1       88.84       94.03      1.38 o
   5  10   1       13.55       13.50      0.61 o
   6  10   1       47.75       43.53      1.33 o
   0  11   1        1.04        1.10      0.69 o
   1  11   1      202.68      212.70      8.08 o
   2  11   1       58.51       60.77      1.45 o
   3  11   1      160.36      165.54      4.41 o
   4  11   1       34.77       33.51      0.65 o
   5  11   1      152.05      135.49      2.37 o
   0  12   1      272.22      248.99     20.91 o
   1  12   1      234.34      230.85      9.58 o
   2  12   1       77.20       78.38      2.22 o
   3  12   1      107.19      101.41      4.39 o
   0  13   1       14.84       14.20      1.70 o
   1  13   1       42.96       37.01      0.94 o
   0   0   2      185.30      180.31      2.77 o
   1   0   2      935.51      827.43     30.19 o
   2   0   2      188.54      207.24     34.92 o
   3   0   2      566.11      521.00     34.22 o
   4   0   2       18.25       15.35      0.75 o
   5   0   2      188.91      203.71      7.56 o
   6   0   2       23.19       20.86      0.92 o
   7   0   2      431.64      459.03     15.93 o
   8   0   2        6.27        6.91      1.06 o
   9   0   2       24.11       24.39      1.26 o
   0   1   2      216.05      178.37      1.63 o
   1   1   2      456.15      499.85      9.48 o
   2   1   2     2697.73     2718.38     52.90 o
   3   1   2        0.85        1.41      0.42 o
   4   1   2      854.33      831.74     15.58 o
   5   1   2       71.51       71.40      6.25 o
   6   1   2      360.54      337.28     40.72 o
   7   1   2       12.92       12.58      1.68 o
   8   1   2      169.38      184.24      4.34 o
   9   1   2        9.36        8.63      0.81 o
   0   2   2        3.86        3.25      0.61 o
   1   2   2     1756.21     1244.30    222.25 o
   2   2   2       62.77       69.01      0.90 o
   3   2   2     1016.44      721.51     99.20 o
   4   2   2       14.70       14.25      0.61 o
   5   2   2      328.60      297.46     29.42 o
   6   2   2       24.76       20.11      3.26 o
   7   2   2      499.52      449.00     62.42 o
   8   2   2        8.39        7.09      1.03 o
   9   2   2       34.03       30.48      1.56 o
   0   3   2     1333.73      742.49    301.40 o
   1   3   2        3.06        3.98      0.44 o
   2   3   2     4041.10     2517.80    586.06 o
   3   3   2      119.77      134.00      4.49 o
   4   3   2     1429.00     1413.44      9.11 o
   5   3   2        2.66        2.15      0.55 o
   6   3   2      572.43      602.20     12.05 o
   7   3   2        1.28        1.35      0.84 o
   8   3   2      251.82      250.88     28.61 o
   0   4   2        0.01        1.42      0.69 o
   1   4   2     2205.77     1453.64    247.83 o
   2   4   2       25.30       25.49      1.09 o
   3   4   2     1315.48     1317.91      8.36 o
   4   4   2       18.02       21.93      0.51 o
   5   4   2      487.89      506.32      6.59 o
   6   4   2       11.16       10.65      0.50 o
   7   4   2      580.21      603.24     21.35 o
   8   4   2        2.13        2.63      0.94 o
   0   5   2      591.57      578.68      7.00 o
   1   5   2      624.88      653.60     26.40 o
   2   5   2     2095.40     1533.56    219.75 o
   3   5   2       87.82       87.17      3.05 o
   4   5   2      827.34      833.16      4.96 o
   5   5   2      178.99      182.44      1.63 o
   6   5   2      353.33      362.50      4.27 o
   7   5   2       54.64       55.33      0.95 o
   8   5   2      170.77      168.42      5.45 o
   0   6   2       23.27       22.19      0.72 o
   1   6   2      558.41      528.01     23.08 o
   2   6   2       36.07       35.58      0.51 o
   3   6   2      322.76      311.56      2.81 o
   4   6   2        8.46        8.63      0.50 o
   5   6   2      114.26      112.65      0.94 o
   6   6   2       14.40       15.53      0.56 o
   7   6   2      241.64      245.29      6.10 o
   8   6   2        5.39        4.68      0.67 o
   0   7   2       83.50       74.05      0.96 o
   1   7   2       30.58       33.14      1.41 o
   2   7   2      652.09      666.54      6.82 o
   3   7   2      166.23      170.45      2.31 o
   4   7   2      251.84      262.44     10.12 o
   5   7   2       14.78       14.58      0.55 o
   6   7   2      102.26      103.69      1.54 o
   7   7   2       10.93        9.74      0.65 o
   0   8   2        6.56        9.59      0.94 o
   1   8   2      324.22      341.29     14.75 o
   2   8   2       14.90       17.71      0.53 o
   3   8   2      183.48      196.83      2.65 o
   4   8   2        3.80        4.44      0.53 o
   5   8   2       71.76       72.01      1.12 o
   6   8   2       11.65       10.38      0.63 o
   7   8   2      160.59      142.56      3.32 o
   0   9   2      251.34      265.14      6.13 o
   1   9   2      139.04      145.49      6.11 o
   2   9   2      729.97      767.20     10.83 o
   3   9   2       21.19       21.61      0.56 o
   4   9   2      352.47      369.04      5.08 o
   5   9   2       63.36       64.67      1.14 o
   6   9   2      156.05      143.67      2.47 o
   0  10   2        0.22        0.82      0.80 o
   1  10   2      494.11      485.16     27.31 o
   2  10   2        1.55        2.12      0.53 o
   3  10   2      302.98      322.37      7.62 o
   4  10   2        7.82        8.30      0.57 o
   5  10   2      149.31      141.23      2.59 o
   0  11   2      137.11      146.11      3.60 o
   1  11   2        2.45        1.75      0.51 o
   2  11   2      398.72      403.01     21.92 o
   3  11   2        9.64       11.15      0.63 o
   4  11   2      205.99      193.50      6.44 o
   0  12   2        1.80        1.85      0.74 o
   1  12   2      110.28      106.01      4.38 o
   2  12   2        2.16        2.28      0.55 o
   3  12   2       56.40       52.68      2.91 o
   0   0   3      640.67      583.42     33.07 o
   1   0   3      945.41      850.67     31.96 o
   2   0   3      185.37      156.51      6.35 o
   3   0   3     1113.88     1112.29     38.06 o
   4   0   3       68.21       59.43      3.76 o
   5   0   3      183.72      201.91     12.05 o
   6   0   3      170.48      166.95      5.76 o
   7   0   3      252.03      267.73      3.62 o
   8   0   3       59.86       59.10      1.29 o
   0   1   3      380.89      371.47      6.26 o
   1   1   3      409.11      402.06      5.42 o
   2   1   3     1370.24      949.21    178.50 o
   3   1   3      823.52      749.93     52.94 o
   4   1   3      262.48      258.99      8.49 o
   5   1   3      252.29      249.30      8.60 o
   6   1   3      296.53      293.25      7.56 o
   7   1   3       59.89       59.46      1.49 o
   8   1   3      120.97      123.64      1.44 o
   0   2   3      593.52      576.27      3.36 o
   1   2   3      206.31      193.73      3.34 o
   2   2   3      166.38      153.55      3.45 o
   3   2   3      527.52      523.88      8.12 o
   4   2   3       51.58       55.08      1.14 o
   5   2   3       61.18       65.07      1.38 o
   6   2   3      137.16      135.63      3.16 o
   7   2   3      141.75      151.15      2.15 o
   8   2   3       44.11       42.34      0.80 o
   0   3   3      620.26      604.54      6.97 o
   1   3   3      555.93      473.89     33.28 o
   2   3   3     1389.18     1400.17     11.48 o
   3   3   3      927.09      908.70      9.40 o
   4   3   3      267.35      268.65      8.18 o
   5   3   3      299.31      306.89      6.37 o
   6   3   3      301.75      319.34      5.55 o
   7   3   3       72.09       74.61      1.61 o
   8   3   3      130.87      121.83      2.78 o
   0   4   3     1200.75      826.75    251.01 o
   1   4   3      201.13      190.54      1.64 o
   2   4   3      543.00      539.65      5.06 o
   3   4   3      454.68      440.82      3.74 o
   4   4   3      225.46      217.19      9.08 o
   5   4   3       60.85       64.77      1.01 o
   6   4   3      275.51      275.28     10.34 o
   7   4   3      119.51      126.36      3.43 o
   8   4   3      100.09       91.80      2.22 o
   0   5   3       44.68       48.32      0.80 o
   1   5   3      651.15      643.61      3.65 o
   2   5   3      359.73      361.77     13.59 o
   3   5   3      931.30      951.96      7.44 o
   4   5   3       37.33       37.23      0.48 o
   5   5   3      346.95      339.08      6.88 o
   6   5   3       90.51       87.55      4.79 o
   7   5   3      101.96       91.79      3.57 o
   0   6   3      225.80      249.24      3.18 o
   1   6   3      299.22      315.03      1.36 o
   2   6   3       57.09       59.23      0.51 o
   3   6   3      421.17      406.66     18.43 o
   4   6   3       15.39       15.36      0.79 o
   5   6   3       73.68       73.77      5.13 o
   6   6   3       69.40       66.73      6.12 o
   7   6   3      120.57      115.17     10.50 o
   0   7   3      558.26      598.99      9.09 o
   1   7   3       15.55       18.23      0.48 o
   2   7   3      981.95     1019.39      9.91 o
   3   7   3      117.42      127.57      1.08 o
   4   7   3      323.53      304.87     18.67 o
   5   7   3       24.73       26.55      1.25 o
   6   7   3      285.60      272.14     12.70 o
   7   7   3        1.91        1.19      2.25 o
   0   8   3      150.74      162.14      4.35 o
   1   8   3      131.92      135.73      1.47 o
   2   8   3       36.98       40.10      0.56 o
   3   8   3      225.42      241.21      3.15 o
   4   8   3        8.34        9.03      0.59 o
   5   8   3       40.64       40.16      2.23 o
   6   8   3       44.82       40.21      2.27 o
   0   9   3       26.61       29.22      0.88 o
   1   9   3      222.24      240.85      3.90 o
   2   9   3      126.02      136.96      1.91 o
   3   9   3      367.84      386.74      5.47 o
   4   9   3       13.45       13.88      0.86 o
   5   9   3      147.05      139.88      6.94 o
   0  10   3      301.28      316.17      7.90 o
   1  10   3       63.18       67.11      0.96 o
   2  10   3      141.13      152.04      2.71 o
   3  10   3      117.55      116.40      2.82 o
   4  10   3       66.00       63.03      3.22 o
   0  11   3       69.12       68.70      1.87 o
   1  11   3       75.05       74.61      1.71 o
   2  11   3      155.22      142.93      2.95 o
   3  11   3      157.42      143.04      4.63 o
   0  12   3       48.07       42.08      2.92 o
   0   0   4      801.52      748.76     30.77 o
   1   0   4       29.18       27.79      1.28 o
   2   0   4      339.62      323.05     11.43 o
   3   0   4      331.07      319.01     45.63 o
   4   0   4      374.12      372.97     13.91 o
   5   0   4       11.13       13.77      1.03 o
   6   0   4      176.13      181.68      9.62 o
   7   0   4       24.32       26.55      1.87 o
   0   1   4        0.18        0.93      0.54 o
   1   1   4     1149.32     1149.56     20.25 o
   2   1   4       25.44       27.50      1.49 o
   3   1   4      790.51      801.30     16.00 o
   4   1   4       45.60       45.35      0.92 o
   5   1   4      517.68      533.76     24.53 o
   6   1   4       16.34       17.19      0.69 o
   7   1   4      154.74      152.21      4.98 o
   0   2   4     1538.75     1550.21     29.00 o
   1   2   4        6.41        8.31      0.44 o
   2   2   4      771.46      685.13     56.19 o
   3   2   4      113.91      123.10      1.20 o
   4   2   4      666.86      654.18     41.07 o
   5   2   4        3.92        4.26      0.68 o
   6   2   4      333.54      348.69     13.89 o
   7   2   4        1.23        1.54      0.62 o
   0   3   4       72.23       72.52      1.80 o
   1   3   4      369.33      363.55     20.61 o
   2   3   4       11.98       13.13      0.44 o
   3   3   4      313.18      320.41      4.47 o
   4   3   4      151.69      161.91      8.02 o
   5   3   4      246.28      253.62      6.84 o
   6   3   4        0.21        0.65      0.68 o
   7   3   4       64.76       59.66      1.99 o
   0   4   4      339.77      328.10     41.67 o
   1   4   4        0.42        1.02      0.46 o
   2   4   4       97.61      102.88      0.95 o
   3   4   4      121.86      133.35      2.91 o
   4   4   4      127.91      137.05      2.74 o
   5   4   4        0.19        1.07      0.51 o
   6   4   4       68.48       66.66      2.36 o
   7   4   4        4.20        3.92      0.89 o
   0   5   4        5.49        4.49      0.56 o
   1   5   4      535.75      509.36     27.84 o
   2   5   4       27.30       25.99      0.91 o
   3   5   4      395.50      396.15      5.00 o
   4   5   4       18.24       17.47      0.48 o
   5   5   4      271.84      276.35      4.07 o
   6   5   4       19.58       19.47      1.21 o
   0   6   4      703.92      701.77      5.30 o
   1   6   4        0.89        0.82      0.42 o
   2   6   4      369.91      346.10     17.97 o
   3   6   4      116.24      113.87      5.02 o
   4   6   4      350.04      329.47     15.83 o
   5   6   4        0.47        1.00      0.50 o
   6   6   4      183.92      171.34      5.23 o
   0   7   4        6.13        5.73      0.70 o
   1   7   4      476.06      499.05      3.10 o
   2   7   4        0.16        0.70      0.55 o
   3   7   4      365.36      362.88      3.86 o
   4   7   4       55.13       55.15      0.95 o
   5   7   4      261.98      254.82      3.12 o
   6   7   4        0.94        1.12      2.04 o
   0   8   4      541.64      570.50      8.50 o
   1   8   4        0.01        0.88      0.48 o
   2   8   4      296.25      312.69      2.74 o
   3   8   4       65.91       65.55      0.89 o
   4   8   4      268.13      249.29      4.12 o
   5   8   4        0.01        0.11      0.57 o
   0   9   4        1.66        1.09      0.76 o
   1   9   4      181.11      195.84      1.87 o
   2   9   4        5.62        5.18      0.61 o
   3   9   4      149.10      143.92      1.91 o
   4   9   4       12.84       13.18      0.60 o
   0  10   4       45.35       42.39      0.88 o
   1  10   4        0.41        0.66      0.59 o
   2  10   4        8.54        8.45      0.56 o
   3  10   4       36.50       30.67      0.87 o
   0   0   5      533.62      545.83     30.95 o
   1   0   5      885.32      875.11     20.50 o
   2   0   5      315.99      329.46      7.59 o
   3   0   5      341.44      346.36     49.07 o
   4   0   5      488.76      516.14     18.73 o
   5   0   5      388.61      390.11     29.43 o
   6   0   5      101.28       99.82      3.00 o
   0   1   5      258.38      265.56      8.41 o
   1   1   5      246.09      255.27      4.82 o
   2   1   5      189.23      185.20      8.96 o
   3   1   5       30.09       29.27      1.07 o
   4   1   5      261.72      269.71      7.09 o
   5   1   5      119.14      123.85      4.87 o
   6   1   5       52.92       49.27      2.85 o
   0   2   5      243.20      259.95      4.76 o
   1   2   5       59.95       64.32      1.32 o
   2   2   5      125.41      131.21      8.70 o
   3   2   5        1.23        1.63      0.49 o
   4   2   5      277.85      280.56     16.85 o
   5   2   5       37.47       33.93      0.95 o
   6   2   5       39.50       37.89      1.06 o
   0   3   5       84.73       93.56      2.59 o
   1   3   5      240.29      254.98     12.50 o
   2   3   5       50.85       55.08      1.03 o
   3   3   5       30.80       33.84      0.54 o
   4   3   5      101.06      105.67      4.87 o
   5   3   5      109.09      115.66      5.11 o
   6   3   5        9.57        7.54      0.70 o
   0   4   5      410.70      368.17     56.05 o
   1   4   5      201.31      208.01      3.16 o
   2   4   5      259.10      269.38      3.00 o
   3   4   5       45.11       46.31      0.86 o
   4   4   5      401.72      407.96      8.82 o
   5   4   5      108.29      102.58      3.23 o
   6   4   5       85.19       79.89      5.11 o
   0   5   5       86.76       92.66      2.03 o
   1   5   5      227.16      234.21     10.96 o
   2   5   5       63.85       63.18      2.29 o
   3   5   5       39.43       40.76      0.88 o
   4   5   5      116.54      113.98      2.15 o
   5   5   5      111.81      106.51      2.40 o
   0   6   5      181.19      185.02      3.04 o
   1   6   5      210.41      217.97      3.55 o
   2   6   5      108.34      107.90      5.26 o
   3   6   5       53.67       57.55      3.28 o
   4   6   5      210.08      193.25      9.16 o
   5   6   5      104.37       87.43      2.09 o
   0   7   5      162.59      173.69      5.17 o
   1   7   5       76.85       73.99      1.37 o
   2   7   5      132.34      124.09      1.68 o
   3   7   5        3.63        3.23      0.51 o
   4   7   5      165.54      147.27      3.40 o
   0   8   5       83.22       85.15      2.06 o
   1   8   5       84.50       79.80      1.03 o
   2   8   5       49.97       46.13      0.86 o
   3   8   5       14.38       12.62      0.53 o
   0   9   5       26.77       25.41      0.83 o
   1   9   5      102.52       92.76      1.56 o
   0   0   6        0.61        0.78      1.18 o
   1   0   6       80.50       81.47      1.49 o
   2   0   6        4.66        5.19      0.74 o
   3   0   6       99.37      105.00     14.15 o
   4   0   6       19.67       19.68      0.84 o
   0   1   6      171.11      180.83      4.10 o
   1   1   6        6.53        6.31      0.52 o
   2   1   6       97.48       95.73      4.57 o
   3   1   6       29.86       29.93      1.82 o
   4   1   6       55.94       55.17      2.29 o
   0   2   6        0.03        0.58      0.69 o
   1   2   6      407.12      415.39      5.29 o
   2   2   6        6.31        6.08      0.47 o
   3   2   6      387.59      397.76     10.86 o
   4   2   6       19.35       18.04      1.34 o
   0   3   6      334.58      361.61     11.29 o
   1   3   6      103.11      105.12      5.54 o
   2   3   6      223.86      229.12      3.69 o
   3   3   6        1.68        2.15      0.52 o
   4   3   6      140.57      131.83      9.14 o
   0   4   6        9.94       10.23      1.48 o
   1   4   6      220.50      229.35      3.80 o
   2   4   6        0.67        0.97      0.51 o
   3   4   6      222.36      219.01      4.11 o
   4   4   6       41.75       39.87      4.18 o
   0   5   6      138.87      143.58      4.96 o
   1   5   6        0.07        0.03      0.48 o
   2   5   6       80.97       72.75      4.50 o
   3   5   6       41.99       38.51      0.89 o
   0   6   6        0.77        0.95      0.83 o
   1   6   6      113.61      107.31      2.32 o
   2   6   6        6.78        5.15      0.55 o
   0   0   7        9.57        7.80      2.08 o
 
